# Supplementary material for: Computational identification of biomarker genes for lung cancer considering treatment and non-treatment studies
Source: BMC Bioinformatics. 2020 Dec 3;21(Suppl 9):218. doi: 10.1186/s12859-020-3524-8 (PMC7713218; doi:10.1186/s12859-020-3524-8)
Supplement: Supplementary file 1 — Additional file 1. Results from CytoHubba. Top 10 hub genes from 12 scoring methods in Cytohubba for non-treatment and treatment studies. [file 12859_2020_3524_MOESM1_ESM.xlsx]

## Sheet: Non-Treatment
Table 1: Top 10 genes isolated from Non-Treatment PPI network using 12 scoring methods in Cytohubba.
Gene_name	Betweenness	Gene_name	BottleNeck	Gene_name	Closeness	Gene_name	CC	Gene_name	Degree	Gene_name	DMNC	Gene_name	EcC	Gene_name	EPC	Gene_name	MCC	Gene_name	MNC	Gene_name	Radiality	Gene_name	Stress
CDK1	5184.62	CCNB1	58	CDK1	86.7595	ECT2	1	CDK1	45	KIF18A	1.14582	CSTA	0.154618	CDK1	32.039	NUP37	1.21645e+17	CDK1	44	CDK1	8.13718	CDK1	22048
SFN	4748.74	CDK1	32	CCNB1	81.8	KRT19	1	CCNB1	35	KNTC1	1.14582	EZH2	0.154618	CCNB1	31.492	CDK1	1.21645e+17	CCNB1	35	CCNB1	8.1008	SFN	20418
RAD21	4537.95	RAD21	31	RAD21	81.05	KRT6B	1	RAD21	32	SPC25	1.14582	RAD21	0.154618	MAD2L1	30.688	CCNB1	1.21645e+17	CCNB2	30	RAD21	8.06441	CCNB1	15258
HDAC2	3393.64	BRCA1	29	CCNB2	77.1262	TRA2B	1	CCNB2	30	SGO2	1.14582	TEK	0.154618	CCNB2	30.675	CCNB2	1.21645e+17	NUP37	29	CCNB2	7.96134	RAD21	15140
CCNB1	3153.91	SFN	24	CDC20	77	RAD51AP1	1	NUP37	29	CENPF	1.14582	CCNB1	0.154618	RAD21	30.657	CDC20	1.21645e+17	CDC20	27	CDC20	7.96134	HDAC2	9586
BRCA1	2945.97	TFAP2A	14	NUP37	74.3595	KIF18A	1	CDC20	28	NDC80	1.0747	CDC20	0.154618	NUP37	30.54	MAD2L1	1.21645e+17	RAD21	25	BRCA1	7.9007	BRCA1	9422
TFAP2A	2605.77	HDAC2	11	BRCA1	71.7167	KNTC1	1	MAD2L1	24	NUF2	1.0747	SPTBN1	0.154618	CDC20	30.069	BUB3	1.21645e+17	MAD2L1	23	NUP37	7.80369	NUP37	9002
PCNA	2109.16	NUP155	11	MAD2L1	71.4929	LSM8	1	BUB3	22	ZWINT	1.05628	ITPR1	0.154618	BUB3	29.946	CDCA8	1.21645e+17	BUB3	22	MAD2L1	7.7673	TFAP2A	8942
CDC20	1954.86	SPTBN1	9	BUB3	70.4929	NCAPG	1	CDCA8	22	CDCA8	1.01742	TFAP2A	0.154618	CDCA8	29.599	RAD21	1.21645e+17	CDCA8	21	BUB3	7.75518	CCNB2	8512
DSP	1808.37	PCNA	8	CDCA8	70.0262	CENPW	1	ZWINT	21	CENPI	0.994809	BRCA1	0.154618	CENPF	29.459	NDC80	1.21645e+17	CENPI	21	CDCA8	7.73092	CDC20	7622

## Sheet: Treatment
Table 2: Top 10 genes isolated from Treatment PPI network using 12 scoring methods in Cytohubba.
Gene_name	Betweenness	Gene_name	BottleNeck	Gene_name	Closeness	Gene_name	CC	Gene_name	Degree	Gene_name	DMNC	Gene_name	EcC	Gene_name	EPC	Gene_name	MCC	Gene_name	MNC	Gene_name	Radiality	Gene_name	Stress
UBC	36582.3	UBC	240	UBC	166.833	DRD4	1	UBC	111	RNF217	0.859192	UBC	0.231731	UBC	62.818	UBC	363214	UBC	76	UBC	6.7395	UBC	104774
MYC	5220.65	CEBPB	31	CEBPB	124.7	KCNJ6	1	CEBPB	31	FBXO30	0.859192	CDKN1B	0.185385	JUN	58.391	SIAH2	362888	CEBPB	29	CEBPB	6.36873	MAPK14	18504
CEBPB	4867.08	RBM39	17	MYC	122.1	NFIL3	1	JUN	29	FBXL14	0.859192	CIAPIN1	0.185385	CEBPB	58.255	SIAH1	362886	JUN	28	MYC	6.31466	CEBPB	18456
RBM39	4197.2	MYC	13	JUN	121.183	SON	1	MYC	29	FBXO9	0.859192	NCK1	0.185385	MYC	57.377	RNF217	362880	JUND	23	JUN	6.28763	MYC	17712
MAPK14	3773.5	CTCF	11	JUND	118.6	TRIB3	1	JUND	24	RNF19A	0.859192	IRS2	0.185385	JUND	56.599	FBXO30	362880	MYC	23	CTCF	6.26832	JUN	15850
CTCF	3580.46	WAC	10	CTCF	116.55	RNPC3	1	MAPK14	24	MYLIP	0.859192	SMYD2	0.185385	MAPK14	54.739	FBXL14	362880	MAPK14	21	JUND	6.26059	RBM39	14422
GNB1	3435.51	SFPQ	9	MAPK14	109.583	ZNF830	1	FOXA1	20	FBXL3	0.859192	FOXA2	0.185385	FOXA1	51.276	FBXO9	362880	FOXA2	15	NFKBIA	6.14859	JUND	13616
JUN	3336.88	FZD7	9	NFKBIA	108.75	DUSP16	1	RBM39	18	PCBP2	0.816404	TRIM59	0.185385	CTCF	50.801	RNF19A	362880	MAPK8	15	NFE2L2	6.09452	FOXA1	13530
PNRC2	2843.22	CDKN1B	8	TGFBR2	106.717	RNF217	1	CTCF	18	HNRNPA2B1	0.787593	SKIL	0.185385	FOXA2	49.078	MYLIP	362880	FOXA1	14	ZNF217	6.08679	CTCF	11706
SFPQ	2745.32	IRS2	8	NFE2L2	106.7	SPCS3	1	MAPK8	18	CDC40	0.763726	TP63	0.185385	MTF2	46.279	FBXL3	362880	CTCF	14	DUSP1	6.06748	GNB1	10868
